# Supplementary material for: 3-Indoleacetonitrile Is Highly Effective in Treating Influenza A Virus Infection In Vitro and In Vivo
Source: Viruses. 2021 Jul 23;13(8):1433. doi: 10.3390/v13081433 (PMC8402863; doi:10.3390/v13081433)
Supplement: Supplementary file 1 [file viruses-13-01433-s001.zip]

Archive with 1 entries (1 files):
- viruses-1220182-supplementary.pdf
